# Supplementary material for: Patients at Risk for Transfusion—A Six-Year Multicentre Analysis of More Than 320,000 Helicopter Emergency Medical Service Missions
Source: J Clin Med. 2023 Nov 25;12(23):7310. doi: 10.3390/jcm12237310 (PMC10706994; doi:10.3390/jcm12237310)
Supplement: Supplementary file 1 [file jcm-12-07310-s001.zip]

Archive with 1 entries (1 files):
- jcm-2690452-supplementary.pdf
